# Supplementary material for: QuickFigures: A toolkit and ImageJ PlugIn to quickly transform microscope images into scientific figures
Source: PLoS One. 2021 Nov 9;16(11):e0240280. doi: 10.1371/journal.pone.0240280 (PMC8577749; doi:10.1371/journal.pone.0240280)
Supplement: S1 Table — Table shows list of software characteristics that differ between QuickFigures and other software along with other useful information. Each trait was scored in a Yes/No manner and total scores are shown at the bottom of the table. (XLSX) [file pone.0240280.s001.xlsx]

## Sheet: Sheet1
Feature category	Feature	Detail	Explanation of advantages	QuickFigures	EZFig (or ScientiFig)	FigureJ	OMERO.figure	Adobe Illustrator	Microsoft PowerPoint			scores for each						possible score
General Software Traits		Simple installation	The effort needed to install is a barrier to adoption of any new tool. Better if installation is a one step process	Yes, done via ImageJ updater.	Yes, done via ImageJ updater.	Yes, done via ImageJ updater.	partly, requires OMERO.server and OMERO.web install which in turn require both knowledge of command line and multiple commands to install. OMERO.server also requires a compatible webserver. Afterwards (No Suggestions) can be used via website	Yes	Yes			1	1	1	0	1	1	1
		Software Platform	Depending on what users are familiar with, they may prefer a different package	ImageJ	ImageJ	ImageJ	OMERO	Adobe Creative Suite	Microsoft Office
		Is software being regularly updated and maintained?	Needed for users to trust package.	Yes	Yes	Yes	Yes	Yes	Yes			1	1	1	1	1	1	1
		Can user open multiple figures at once?	Needed for users who are working on a complex publication. Basic feature.	Yes	No	No	Yes	Yes	Yes			1	0	0	1	1	1	1
		Saved Figure may be edited later?	Saves the labor of creating figure from scratch just to use a specialized feature.	Yes	Yes	Yes	Yes	Yes	Yes			1	1	1	1	1	1	1
		Online user guide available?	User can quickly search the text if help needed.	Yes	Yes	Yes	Yes	Yes	Yes			1	1	1	1	1	1	1
User interface traits	Design Logic	Is user interface understandable without careful study of user manual?	The time required to figure out the user interface or read a manual is an additional time delay. Although QuickFigures and (No Suggestions) appear somewhat easier to understand than the others, I did not attempt to objectively score how easily a novice can pick up each software. Yes only indicates that it was possible.	Yes	Yes	Yes	Yes	Yes	Yes			1	1	1	1	1	1	1
	Menu Bar	Menu Bar Present?	Users will automatically look for certain kinds of options in the menu bars if they don’t already know how to do something. New users will also browse menus to identify options that they did not know about.	Yes	Yes	No	Yes	Yes	Yes			1	1	0	1	1	1	1
	Dialog Windows	Specialized dialog windows can be used to edit objects?	User needs ability to edit objects. Basic feature.	Yes	Yes, dialogs are somewhat complex	Yes, ImageJ objects may be edited via dialog if a user is familiar with ImageJ. Objects are not specific to FigureJ	Yes, simple dialog appears whenever an object is selected	Yes	Yes			1	1	1	1	1	1	1
		Dialog windows are simple with options in dialog pertinent too clicked object?	A new user would need to look around a lot to find the option that is needed.	Yes	Partly, panel on the right is also being treated as a dialog, There are at least 2 versions of the panel along with distinct dialogs for adding objects	No, the same windows exist regardless of what object is selected.	Yes	Yes	Yes			1	0	0	1	1	1	1
	Popup Menus	Clicking on an object reveals pertinent popup menus	Makes it easy for user to find option that they are looking for	Yes	No	No	No	Yes	Yes			1	0	0	0	1	1	1
	Editing	Can user undo?	Basic but very important	Yes	Yes, user can turn on undo	Partly	Yes	Yes	Yes			1	1	0	1	1	1	1
	Quick Edits	Quick access to most options without need to navigate complex dialog, menu or other UI?	Users should be able to find an options without effort	Yes, shortcuts appear as icons below a selected item. Popup menus also help	No, dialog that is used to edit objects requires multiple mouse clicks to even locate	No, dialog that is used to edit objects requires multiple mouse clicks to even locate	Yes, options become visible in dialog after object is selected	Yes	Yes			1	0	0	1	1	1	1
		Can user apply the same change to a large group of objects at once?	A user who must perform a single edit to 10 items would save at least 10 mouse clicks and 10 mouse movements	Yes	No	No	Yes	Yes	Yes			1	0	0	1	1	1	1
		Clicking on an item, results in appearance of options that are pertinent to that object?	This saves time searching for options.	Yes	No	No	Yes	Yes	Yes			1	0	0	1	1	1	1
Object Organization	Layers/Groups	Layers window present, user can view and reorder objects in layers?	Basic feature, helps user organize complex figures	Yes	No, but objects are organized with each panel containing its own collection of objects. In this sense, each image panel is comparable to a group or layer	No	No, but objects are organized with each panel containing its own collection of objects. In this sense, each image panel is comparable to a group or layer	Yes	No			1	0	0	0	1	0	1
		Figure components automatically organized into sublayers	When creating complex figures, saves several click and drag steps for each figure. Also saves time creating sublayers and ordering objects	Yes	Not applicable, but objects are organized with each panel containing its own collection of objects. In this sense, each image panel is comparable to a group or layer	Not applicable	Not applicable, but objects are organized with each panel containing its own collection of objects. In this sense, each image panel is comparable to a group or layer	No	Not applicable			1	0	0	0	0	0	1
Multidimensional images	Z stack and time series panels	Can multidimensional images be easily transformed in to many panel figures?	Figures that depict multiple time points can include a long sequence of panels. Manual creation would require a user to import, drag, align and resize each panels one by one.	Yes, done with a single menu option. Substack also available through another dialog	Partly Yes. User must first export image stack as image sequence then drag files onto figure. This also requires the user to change the image format to RGB.	No. must drag images one by one after creating a set of layout panels	Mostly no. There is no shortcut but a user still has ways to do this by pasting the same image several times and changing the stack slice for each image	No applicable	No applicable			1	1	0	0	0	0	1
		Can use switch stack slices	saves the time needed to replace an entire image panel. Helpful but not crucial.	Yes, under advance channel use	Partly, 1 panel at a time, not convenient for large numbers of panels.	No	Yes					1	0	0	1	0	0	1
		Built in Maximal Intensity Projection?	A researcher working with optical sections can perform a projection either in ImageJ or a microscopy software. It is very convenient to have the process build in.	No	No	No	Yes					0	0	0	1	0	0	1
Split channel images	Process of Splinting Channels	Is there a Quick Shortcut for creating a split channel figure?	A 10 panel figure including text and scale bars for a total of 18 objects. Creating each of these objects one at a time would be 18 separate actions with at least two clicks each. A single menu options saves all that time	Yes, Automatically create figure with 'Quick Figure' Button or menu options	No, User must activate a specific dialog, navigate through that dialog, find a certain tab, then click a certain button. Alternatively, a user can export a multichannel image as an image sequence and then the image files onto the window.	No	No single command to automatically create a split channel figure but process is not difficult					1	0	0	0	0	0	1
		Is there more than one option for the type of automatic split channel figure?		Yes, A dozen options for any combination of channel panels.	Two options present. Split channels do not necessarily reflect actual channels of original image	No, each panel is a separate image	Not applicable but each panel can be set to any channel.					1	0	0	0	0	0	1
		Can a complete split channel Figure be created in under 5 minutes?	A skilled user took about 9 minutes with a combination of PowerPoint and certain built in ImageJ functions. An unskilled user would take far longer than that. In either case, 5 minutes would be an improvement.	Yes, about 1 minute	No, about 9 minutes. Also software limitations limit placement of panels and labels.	No, about 8 minutes. Also software limitations limit placement of panels.	Yes, about 4 minutes					1	0	0	1	0	0	1
	Channel labels	Automatically created	Creating channel labels one at a time in commercial software would require several repetitive actions including 1) selecting a text tool, 2) drawing a text, 3) aligning a text and 4) Grouping text item with an image panel.	Yes	Partly Yes, when using the built in feature to split channels. Not applicable to all types of source images.	No	Yes, simple dialog allows user to create them	No Applicable	No Applicable			1	1	0	1	0	0	1
		Initial values for automatic channel labels?		eGFP, mCherry, DAPI	Ch1, Ch2…	No	Channel names					0	0	0	0	0	0	0
		Are Channel Label Colors automatic?	Changing text color for many text items is repetitive. Requires finding the color option and choosing the best match. In practice, finding the right color requires navigating a color palette or dialog (at least 2-3 clicks and two mouse movements multiplied by 2-4 different channel labels).	Yes	No	No	Yes					1	0	0	1	0	0	1
		Can user easily change the text of a channel label?	A simple edit should require no effort	Yes, Labels can be edited directly. User simple double clicks on a label	No, User must navigate through complex dialog window to open another dialog. Edits to the channel labels done through dialog	Partly yes for automatically created labels, no simple way to edit other ImageJ text items after they have already been created and added to overlay	Yes, Label text easily editable through dialog. Dialog fields appear automatically when image panel containing label is selected (requires more mouse movement than QuickFigures but not difficult)					1	0	1	1	0	0	1
		Simple option to set slightly darker or brighter versions of channel colors for labels?	Time advantage similar to automatic channel colors. The exact colors of the channels are bright and hard to read on a white background. A simple menu option allows the user to dim the colors.	Yes	No	No	No					1	0	0	0	0	0	1
		Can user apply uniform format to selected labels?	This saves time double checking the font of each label one at a time.	Yes	No	No	No					1	0	0	0	0	0	1
Image Adjustments	Display Range	Built in Window Level Adjuster for consistent adjustments across panels many panels.	Needed. Without feature user would need to adjust display range in microscopy software (such as ImageJ), re-export the image and replace each panel. This would be done one by one.	Yes	No	No	Yes	Adjuster Not suitable for scientific figures	Adjuster Not suitable for scientific figures			1	0	0	1	0	0	1
	Channels	Channel Color control. Can user change channel colors easily?	Occasionally needed. Without feature user would need to recolor the image in microscopy software, re-export the image and replace each panel. This would be done one by one.	Yes	Partial, user must manually select a display color for each channel panel (default is greyscale). Recoloring of channels does not propagate to the merged image	No	Yes	Not applicable	Not applicable			1	0	0	1	0	0	1
		Easy switching between colorized and greyscale channel?	Needed. Without feature user would need to change each image panel to greyscale one by one. Picture color options in some software like PowerPoint are not even appropriate for scientific figures. For software without any color and greyscale option, a user would need to delete the old image panels and insert new greyscale images.	Yes	No	No	Yes	Not applicable	Not applicable			1	0	0	1	0	0	1
		Channel colors from Microscopy format or ImageJ are preserved	There is no reason for users to correct colors for every single image.	Yes	No, multichannel images must be imported into ImageJ transformed into RGB form first, inconvenient	No, multichannel images must be imported into ImageJ transformed into RGB form first, inconvenient	Yes	Not applicable	Not applicable			1	0	0	1	0	0	1
		Can user easily remove a channel or add a channel to a merged image?	Needed, otherwise user would have to re-export the image from microscopy software with/without the color in question and replace each panel one by one. Several mouse actions.	Yes	No	No	Yes	Not applicable	Not applicable			1	0	0	1	0	0	1
	Inset Tool	Images displayed in minor panels may be based on a region of interest drawn on larger panel?	Specialized feature that lets user edit what is shown in several panels. Saves many steps. Without this feature, users would need repeatedly create identical crop areas for each of several image panels (selecting a panel, finding the crop menu item, typing in the same numbers or dragging consistently). Users would also subsequently draw a rectangle at a similar location in another image panel. Wi…	Yes	No	No	Yes and No. User can select a region of interest in one panel to be the crop area for another. Crop area does not change when region of interest is edited later and crop area cannot be rotated.	Not applicable	Not applicable			1	0	0	1	0	0	1
		Split channel inset panels may be generated automatically	Saves a couple dozen mouse actions needed to create them manually.	Yes	Yes, Color options do not reflect split channels. Not based on drawn area.	No	No					1	1	0	0	0	0	1
Image Panels	Cropping panels	User can draw crop area?	Visual control of crop area is more convenient, saves time tinkering with numbers	Yes	No	Yes	Yes	Yes	Yes			1	0	1	1	1	1	1
		Rotated crop areas possible?	Occasionally needed. Without feature user would need to rotate the image and crop separately. In the case of changes to existing panels, user lacking feature would need to rotate the original image, re-crop to the same consistent crop area, possibly re-export the image and replace each panel. This would be done one panel at a time.	Yes	No	Yes	Yes and No. User can set a rotation angle with a separate option. Advantage is similar but region of interest cannot be a rotated rectangle.	Yes, Possible through clipping mask.	No			1	0	1	1	1	0	1
		Can user input specific numbers for crop area?	Precision and consistency are crucial for presentable work. For example, a user may want every image in a paper cropped to a consistent 400X350 size.	Yes	Yes	No	No, but there is a way to copy a region of interest from Omro and use that as a crop area	Yes	No			1	1	0	0	1	0	1
		Is there a simple way to apply the same crop area to multiple panels?		Yes	Yes	No	Yes	No	No			1	1	0	1	0	0	1
		Zoom In with crop possible?	Similar advantages to rotated crop area. Also has similar advantages to applying the same crop area to multiple panels. Collectively saves a lot of mouse actions.	Not yet, work planned, In QuickFigures a user could invoke the scale and re-crop features separately for a similar effect	Yes	Yes	Yes	Yes	No			0	1	1	1	1	0	1
	Basic Image Panel traits	Is adding images or panels very easy?	Basic feature.	Yes, Drag and drop	Yes, Drag and drop	Yes, Drag and drop	Not very easy, User must upload to OMERO.server using desktop client first. Then enter image ID into OMERO.figure	Yes, Diverse options	Yes, Diverse options			1	1	1	0	1	1	1
		Can multiple image panels be added at once?	Basic feature. Dragging and dropping 10 different images one at a time would require 9 additional mouse drags and 9 additional mouse movements.	Yes	Yes	No	Yes	Yes	Yes			1	1	0	1	1	1	1
		Can an existing image panel be duplicated by simple copy/paste?	Basic feature. Rarely needed but useful to have	No, but duplicate option available in popup menu	No	No but there is a duplicate function	Yes, feature can be used to quickly generate complex figures	Yes	Yes			0	0	0	1	1	1	1
		Can the user find information on which image file was used for a panel?	Helpful, otherwise users would need to keep more detailed notes about which figure came from which saved file	Partly Yes, only image file names are stored in a way that is easily visible to user. Other information is not visible to user	Partly Yes, only image file names are stored in a way that is easily visible to user. Other information is not visible to user	Yes, file path is kept.	Yes, each imageID has a location on Overserved	No	No			1	1	1	1	0	0	1
	Panel Size	Image Panel size is flexible?	Users need control over what they are creating.	Yes, Panels can be freely resized by user.	Partly, Panels are resized to fit in rows/columns	Partly, Panels are shapes resized to fit in rows/columns	Yes, Panels can be freely resized by user.	Yes	Yes			1	0	0	1	1	1	1
		Image panel location can be set to any value?	Flexibility is helpful to users if they want to create something that does not conform to rigid layouts.	Yes	No	No	Yes	Yes	Yes			1	0	0	1	1	1	1
		User has control over the exact scale factors used.	Basic feature. Researchers are expected to know how much an image has been scaled.	Yes, user can input a scale factor	No, Exact scale factor is not controlled by user and unclear. Panels will be automatically resized to fit in layouts.	No, Exact scale factor is not controlled by user and unclear. Panels will be automatically resized to fit in layouts.	Yes, user can set width and height of an image panel	Yes	Yes			1	0	0	1	1	1	1
		Pixel density displayed to user?	Journals normally specify requirements related to pixel density of images. Users need to know if their image panels meet that.	Yes	No	No	Yes	Yes	No			1	0	0	1	1	0	1
		Pixel density of panels can be set by user?		Yes	No	No	Yes	Yes	No			1	0	0	1	1	0	1
		Can user perform horizontal or vertical flips on image panels?	Basic feature. Useful to have but rarely used. Without this feature, user would need to perform flips in ImageJ, save the image and replace the existing image panels with new image.	No	Yes	Yes	No	Yes	Yes			0	1	1	0	1	1	1
	Other	User can edit size of multiple panels at once?	Needed to avoid repetitively setting the exact size for many panels. Otherwise user would need to 1) select each panel and 2) type in the same exact size	Yes	Yes	No	Yes	Yes	Yes			1	1	0	1	1	1	1
		Panel Swapping available?	Each panel swap saves several steps of moving one panel, moving the second, re-aligning both panels	Yes, Layout handles (or Drag and drop)	Yes, Drag and drop	Yes, Drag and drop assuming a certain tool is selected	No	Not applicable	Not applicable			1	1	1	0	0	0	1
		Frames around image panels	Useful when displaying electron micrographs, H+E stains and other images that are largely light colored on a white background	Yes	Yes	No	No	Yes	Yes			1	1	0	0	1	1	1
Scale Bar	Scale Bar Appearance	Scale Bar available	Essential for any microscope figure.	Yes	Yes	Yes	yes	Not applicable	Not applicable			1	1	1	1	0	0	1
		Scale Bar Location can be moved to arbitrary spot	Users need control over what they are creating.	Yes, completely	No	Yes	No, user has a limited list of options.					1	0	1	0	0	0	1
		Scale Bar Size flexible		Yes	Yes	Partly, User moves slider to set size. Limit to possible sizes	Yes					1	1	0	1	0	0	1
		Multiple Scale Bar Styles Possible?		Yes	No	No	No					1	0	0	0	0	0	1
	Scale Bar Text	Scale Bar label available?	Essential for any microscope figure.	Yes	Yes	Yes	Yes	Not applicable	Not applicable			1	1	1	1	0	0	1
		Scale Bar Text location can be moved to arbitrary position	Users need control over what they are creating.	Yes	No	Yes	No					1	0	1	0	0	0	1
		Scale bar text font and font style flexible?		Yes	Yes	No	Partly, user can control only the size of the text and not the style nor font					1	1	0	0	0	0	1
Figure organization	Layout	Organization type		Adjustable Grid. Multiple grids and objects can be aligned. Three alternative layout types are available.	Figure is split into rows and columns, which can be further subdivided.	Figure is split into rows and columns, which can be further subdivided.	Not applicable but align options partially overcome the need for a layout.	Not applicable	Not applicable
		Layouts selectable, visible to user and directly editable	This makes the layout more flexible and easily editable.	Yes	No	Partly Yes	Not applicable	Not applicable	Not applicable			1	0	1	0	0	0	1
		Multiple Layouts per page?	Added Flexibility needed for complex figures	Yes	No	No	Not applicable, layouts are not needed in OMERO.figure	Not applicable	Not applicable			1	0	0	0	0	0	1
		Layout rows/columns can be swapped?	Similar advantages to image panel swapping. Saves several mouse actions.	Yes	Partly Yes, however what constitutes a row differs from QuickFigures	No	No	Not applicable	Not applicable			1	1	0	0	0	0	1
		Panels can be resized?	Users need precise control over what they are creating.	Yes	No	Yes	No	Not applicable	Not applicable			1	0	1	0	0	0	1
		Distance between panels may be set to a specific number		Yes	Yes	No	No	Not applicable	Not applicable			1	1	0	0	0	0	1
	Page setup	Size of worksheet can be changed?	Basic feature. Needed for users who intend to create something not of a standard page size.	Yes	No	Yes	Yes	Yes	Yes			1	0	1	1	1	1	1
		Worksheet size can be specified in both metric and imperial units		Yes	Not Applicable	Yes	Yes	Yes	Yes			1	0	1	1	1	1	1
	Object Alignments	Automatic alignments available for labels and scale bars?	Alternatively, if a user wanted to align labels, user would need 1) select each label, 2) select the panel, 3) find an align menu item and 4) make sure alignment is consistent between labels and correct if not. That would be repeated for each label. At least 3-4 mouse actions per objects.	Yes	Yes	Yes	Yes	Not applicable	Not applicable			1	1	1	1	0	0	1
		Align menu options for Left, Right, Top Bottom and Middle available to user	Basic feature. Otherwise user would need very precise mouse drags to align items one mouse drag at a time.	Yes	No, relies entirely on layouts	Yes	Yes	Yes	Yes			1	0	1	1	1	1	1
		Align Grid or Align Array option available to user?	Specialized feature. Alternatively, user would need to select groups of items and use the align left, right, top bottom and center command to reach a grid layout	Yes	No, layouts provide alternative	No, layouts provide alternative	Yes	No	No			1	0	0	1	0	0	1
		Distribute vertical and Distribute horizontal option available to user?	Basic feature. Otherwise user would need very precise mouse drags to arrange items with equal spacing	Yes	No	No	No	Yes	Yes			1	0	0	0	1	1	1
		Option to align panel scales available?	Specialized feature. After user has made manual resizes to panels, this saves the time needed to make sure panel sizes are consistent.	No	No, user cannot resize panels by mouse drags either	No, user cannot resize panels by mouse drags either	Yes	Not applicable	Not applicable			0	0	0	1	0	0	1
		Option to align panel sizes available?		No	No, user cannot resize panels by mouse drags either	No, user cannot resize panels by mouse drags either	Yes	Not applicable	Not applicable			0	0	0	1	0	0	1
Shapes, arrows and drawing	Overall	Diverse shapes available?	Basic features. More drawing options add flexibility.	Yes	Yes	Yes	Yes	Yes	Yes			1	1	1	1	1	1	1
	Editing	Are the shapes editable?		Yes	Yes	Yes	Yes	Yes	Yes			1	1	1	1	1	1	1
		Shapes easy to edit?		Yes. Shapes directly editable on figure. Click and drag	No. User must, click through panels to display a particular dialog, navigate through dialog, click a button to display another dialog with shapes, edit shape with dialog or press yet another button to display handles for each shape	No. Uses ImageJ shapes in overlay. Shapes only editable when drawing. Can be moved using move overlay tool but handles only accessible. ImageJ is not optimized for editing shapes and objects	Partly Yes, User must first click on a panel then click elsewhere to open a window.. Shapes can be drawn and edited in separate window. Not directly on figure but window is easy to access if user knows where to look	Yes	Yes			1	0	0	1	1	1	1
		Edits can applied to any number of shapes		Yes	No	No, but shapes can be copied	Yes, changes in color and line thickness only.	Yes	Yes			1	0	0	1	1	1	1
	Drawing	Allows drawing of arbitrary poly line shapes		Yes	Yes	Yes	Yes, but not exactly 'drawn' regions of interest from OMERO can be imported	Yes	Yes			1	1	1	1	1	1	1
		Allows drawing of curved lines/Bezier Curves?		Yes	No	No	No	Yes	Yes			1	0	0	0	1	1	1
	Arrows	Arrows available		Yes	Yes	Yes	Yes	Yes	Yes			1	1	1	1	1	1	1
		Different Arrow Styles possible?		Yes	Yes	Yes	No	Yes	Yes			1	1	1	0	1	1	1
		Number of Arrow head styles		18	6	5	1	Dozens	5
	Options for Shape properties	Line Color and Line Width editable?		Yes	Yes	Yes	Yes	Yes	Yes			1	1	1	1	1	1	1
		Dashed lines possible?		Yes	Yes	No	No	Yes	Yes			1	1	0	0	1	1	1
		Line joins and caps changeable?		Yes	No	No	No	Yes	Yes			1	0	0	0	1	1	1
		Shapes can be moved forward or backward?		Yes	Yes (only if they share a panel)	No, not easily at least. Reordering objects in ImageJ overlay is not efficient	No	Yes	Yes			1	1	0	0	1	1	1
Labels and Text	Usability	Text content easy to edit	Basic features. A user needs to be able to control the text. A user who feels constrained by limitations of a software or cannot find a feature they take for granted will likely switch software.	Yes	No	No	Yes	Yes	Yes			1	0	0	1	1	1	1
		Labels are directly editable on figure.		Yes. Double click activates text edit mode. When user clicks the next object, edit is finished	No, user must navigate through a dialog to find the appropriate button, button activates another dialog for editing of labels. Dialog must be closed to finish edit.	No, Labels are ImageJ Roi objects. ImageJ is not optimized for text editing on existing object.	No but a well designed dialog window to the right makes editing easy	Yes	Yes			1	0	0	0	1	1	1
	Text Flexibility	Bold/Italic text available		Yes	Yes	Yes	Yes, Bold and Italic forms available by typing markdown code.	Yes	Yes			1	1	1	1	1	1	1
		subscript/superscript available.		Yes	Yes. Sub/Superscript position/size appears to be eSig specific and does not resemble subscripts one sees in most software	No	No	Yes	Yes			1	1	0	0	1	1	1
		strikethrough, underlines available		Yes	No	No	No	Yes	Yes			1	0	0	0	1	1	1
		Vertical Text Possible		Yes	Yes	Yes	Yes	Yes	Yes			1	1	1	1	1	1	1
		Rotated text possible at different angles?		Yes	No	Yes, if a user knows how to create rotated text in ImageJ	No	Yes	Yes			1	0	1	0	1	1	1
	Other text traits	Insertion of special characters such as Greek letters into text	Certain protein names include Greek letters or other characters.	No, but user may copy/paste these into text from other software	Yes	No	No, but user may copy/paste these into text from other software	Yes	Yes			0	1	0	0	1	1	1
		Automatic labels use information from microscopy file formats? ImageJ and LOCI plugin. ZVI, CZI and many other file types	Specialized feature, saves the time of typing in information for each channel	Yes, for channel labels	No	No	Yes, used for smart labels, via OMERO.server. Channels, time frames and other information can be used.	Not applicable	Not applicable
	Automatic Label Creation	User option to automatically create labels for many rows, column or panels?	Specialized feature. Saves the time required to 1) manually add labels 2) align each label to an image panel, and 3) group image panel with text to maintain alignment. For 5 rows, this saves 4-5 mouse action per label	Yes	Yes, only for letters such as a,b,c…	Yes	Yes	Not applicable	Not applicable			1	1	1	1	0	0	1
		Multiple types of automated labels such as time stamps and stack location	Advantage similar to automatic row and column labels. In addition this feature also saves the to time 1) type in the time correctly for several labels and 2) align each time label with the correct panel. Each of these tasks requires multiple mouse movement and key strokes. A single command replaces this effort and prevent a user mistake of entering an incorrect time	No	No	No	Yes					0	0	0	1	0	0	1
		Generated labels can be linked to a system of image annotation	Annotations also help researchers keep a detailed record of their work. Rather than input text twice (several times for annotation and another time for labeling), feature uses annotation as basis for text. This option also saves time creating labels.	No	No	No	Yes					0	0	0	1	0	0	1
	Automatic Label Position	Labels can be attached to panels?	Without this feature, user would need to 1) align each label with a panel, 2) group the objects and 3) fix the alignment every time text is edited or resized.	Yes	Yes	Yes, one label per panel	Yes	Not applicable				1	1	1	1	0	0	1
		Many options of predefined label locations?	Helpful for user to select "top left", 'lower right' or another option. Without this option user would 1) repeatedly drag multiple labels to the same location in every panel, 2) manually check if the positions are indeed consistent and 3) realign if they are not	Yes	Partly, limited to a few options	Partly, options limited to 4 corners of panel.	Yes					1	0	0	1	0	0	1
		User can easily change label location?	A user who creates several labels in the "top left" may want to switch them all to the "bottom right" of their respective panels.	Yes	No	Yes	Yes					1	0	1	1	0	0	1
		Labels can be moved to arbitrary location?	Basic feature. Software should not impose limitation on user.	Yes	No	Yes	No					1	0	1	0	0	0	1
Export	Vector Graphic Format export	SVG	Exported objects in SVG files can be opened in Inkscape or any other software.	Yes	Yes	Partly Yes, can output panels as an Inkscape .svg file	No	Yes	Yes			1	1	1	0	1	1	1
		EPS	Common file format for printing	Yes	Yes ( work in progress)	No	No	Yes	No			1	1	0	0	1	0	1
		PDF	Common file format, readable on any system	Yes	Yes ( work in progress)	No	Yes	Yes	Yes			1	1	0	1	1	1	1
		PowerPoint	Format commonly used to prepare presentations and posters. Helpful to have all object editable in presentation	Yes	No	No	No	No	Yes			1	0	0	0	0	1	1
		Adobe Illustrator	Format commonly used to prepare professional figures ahead of publication. Helpful to have all objects editable	Yes, Through Script, requires install of Adobe Illustrator	No	No	No	Yes	No			1	0	0	0	1	0	1
	Raster format exports	PNG	Common file format, readable on any system	Yes	Yes	Yes	No	Yes	Yes			1	1	1	0	1	1	1
		TIFF	Common file format, readable on any system	Yes	Yes	Yes	Yes	Yes	Yes			1	1	1	1	1	1	1
		JPEG	Common file format, JPEG compression makes file size small but not ideal for figures	No	Yes	Yes	No	Yes	Yes			0	1	1	0	1	1	1
Other features	Plot and graph features	Plots available through user interface	Although none of these are designed for plots and graphs, the capacity to make them is useful	Yes	No	No	No	No	Yes			1	0	0	0	0	1	1
		Interface with R language	Specialized feature. R libraries for all sorts of plots and graphs available. Link to R would help many	No	Yes, FigureR	Yes	No	No	No			0	1	1	0	0	0	1
Formatting	Figure format menu	Can user apply a single format to many figures?	Specialized features important for complex professional looking figures. Otherwise, user would have to check details like font, panel spacing, scale bars and other objects one by one.	Yes	No	No	No	Not applicable	Not applicable			1	0	0	0	0	0	1
		Can user save figure format?		Yes	No	No	No					1	0	0	0	0	0	1
	Journal format	Can software check objects for known journal format?	Each journal has certain requirements. Every time a new journal is chosen, edits must be done to conform to new format. Users who have checked each object one by one, will appreciate such a feature.	No, but user may input some format specifications into dialog.	Yes	No	No					0	1	0	0	0	0	1
			Summary	Available in QuickFigures	Available in EZFig	Available in FigureJ	Available in OMERO.figure	Available in Illustrator	Available in PowerPoint	Total possible		Available in QuickFigures	Available in EZFig	Available in FigureJ	Available in OMERO.figure	Available in Illustrator	Available in PowerPoint	Total available	number of features considered
			Number of points with 'Yes'	100	50	42	65	61	55	112		100	50	42	65	61	55	112	112
			Percentage with 'Yes' out of possible total	89.2857	44.6429	37.5	58.0357	54.4643	49.1071	100		89.2857	44.6429	37.5	58.0357	54.4643	49.1071	100
